# Supplementary material for: Shaping decision-making with screen time: video-based dialectical behavior therapy skills training for college students
Source: Front Psychol. 2025 Jul 9;16:1609744. doi: 10.3389/fpsyg.2025.1609744 (PMC12285534; doi:10.3389/fpsyg.2025.1609744)
Supplement: Supplementary file 2 [file Data_Sheet_2.csv]

Group_Id	Id	DD_Pre_AUC	DD_Pre_Lat	DD_Pre_K	DD_Pre_R2	DD_Pre_D1	DD_Pre_D2	DD_Pre_D3	DD_Pre_D4	DD_Pre_D5	DD_Post_AUC	DD_Post_Lat	DD_Post_K	DD_Post_R2	DD_Post_D1	DD_Post_D2	DD_Post_D3	DD_Post_D4	DD_Post_D5	SD_Pre_AUC	SD_Pre_Lat	SD_Pre_K	SD_Pre_R2	SD_Pre_D1	SD_Pre_D2	SD_Pre_D3	SD_Pre_D4	SD_Pre_D5	SD_Pre_D6	SD_Pre_D7	SD_Post_AUC	SD_Post_Lat	SD_Post_K	SD_Post_R2	SD_Post_D1	SD_Post_D2	SD_Post_D3	SD_Post_D4	SD_Post_D5	SD_Post_D6	SD_Post_D7	Desven	Venta	B1	B2	B3	B4	B5	Puntos
1	230	0.07	8.796	0.00024013	0.968405127	189	39	24.5	12.5	2.5	0.05	4.964	0.00032104	0.996149461	189	49	6.5	7.5	2.5	0.03	3.483	9.72E-06	0.999635851	1980	1980	20	20	20	20	20	0.03	2.855	9.72E-06	0.999635851	1980	1980	20	20	20	20	20	0.51	0.49	0.55	0.4	0.25	0.85	0.45	-1450
1	515	0.31	4.039	0.189771976	0.791726736	149	99	109	49	51	0.57	3.518	0.010589646	0.446781955	192.5	175.5	68.5	197.5	24.5	0.48	2.324	0.363670812	0.190778382	1944.5	726	1476	1164	164	1758	242	0.69	2.96	1.18943933	0.071913767	1367.5	367.5	1980	429.5	617.5	1867.5	1555.5	0.61	0.39	0.45	0.4	0.35	0.5	0.4	-1100
1	547	0.19	11.536	0.010943344	0.953059526	177	149	87.5	17	17	0.17	12.571	1.36E-05	0.971679586	189	189	19.5	19.5	24.5	0.03	7.081	0.000348799	0.999551494	1980	1867.5	24	24	24	20	20	0.04	5.281	6.48E-05	0.999501965	1980	1980	194.5	24	24	24	24	0.27	0.73	0.7	1	1	0.5	0.65	-150
1	698	0.62	3.814	0.001097927	0.84263772	197	186.5	192.5	117	97	0.59	3.443	0.02189447	0.959271875	197.5	177	130.5	125.5	99	0.07	2.664	1.312431183	0.884281582	944.5	540	336	258	382.5	20	24	0.08	3.06	0.521250582	0.656884869	992	1508	226	20	508	20	20	0.53	0.47	0.3	0.6	0.45	0.55	0.5	0
1	1063	0.17	6.404	0.251148944	0.322849945	99	112.5	153	3	3	0.18	5.282	0.012923357	0.971472549	169.5	149	42.5	24.5	24.5	0.29	6.314	0.09598719	0.781851149	1929.5	1742	992	1492	1117.5	117.5	492	0.3	4.545	0.060671832	0.710774537	1492	1980	1980	632.5	492	492	492	0.55	0.45	0.5	0.55	0.55	0.2	0.55	-3050
1	1176	0.1	7.379	0.014369788	0.984882868	175.5	97	12.5	24.5	3	0.24	5.089	0.046001041	0.855131244	193.5	99	99	49	12.5	0.1	7.021	0.163658157	0.872337661	1758	1492	242	460	492	40	20	0.05	4.255	0.000257421	0.995424167	1980	1944.5	117.5	117.5	55.5	55.5	55.5	0.5	0.5	0.3	0.6	0.8	0.3	0.6	-2100
1	1264	0.63	4.093	0.084565988	0.194906356	197.5	93.5	197.5	139	89	0.59	2.5	3.824134315	0.297410576	99	51	51	131.5	151	0.43	2.917	0.887187618	0.0633461	679.5	1508	992	944.5	976	710	944.5	0.75	2.957	0.580839146	0.404735176	1024	1508	1508	1508	1508	1508	1508	0.55	0.45	0.55	0.5	0.55	0.45	0.35	1100
1	1673	0.09	4.561	0.071970188	0.989227283	145	69.5	24.5	19.5	3	0.16	3.843	0.002253434	0.9856135	191	156.5	39	13.5	23	0.08	3.905	0.000414561	0.999305907	1980	1960	1460	242	55.5	24	20	0.07	3.371	0.000921527	0.998988799	1980	1980	1024	102	55.5	40	20	0.64	0.36	0.2	0.55	0.45	0.45	0.2	-3200
1	1691	0.01	3.111	0.012377275	0.995633277	75.5	3	2.5	2.5	2.5	0.29	2.529	0.492679261	0.405096641	92.5	101	49	101	2.5	0.58	2.783	0.074235797	0.355215622	1980	1980	1492	1929.5	242	1820.5	492	0.86	2.295	1.10E-05	0.996479046	1980	1980	1980	1980	1980	1805.5	1290	0.51	0.49	0.6	0.55	0.6	0.4	0.45	-1000
1	2017	0.15	3.807	0.322743335	0.564455162	99	99	101	9	11	0.19	12.504	6.57E-05	0.981956838	197	193.5	47	23	23	0.09	6.612	6.44E-05	0.99459422	1944.5	1914	1508	132.5	102	70.5	55.5	0.35	3.324	0.170996863	0.296906544	1944.5	1882.5	1758	132.5	194.5	382.5	1508	0.49	0.51	0.4	0.4	0.55	0.7	0.55	-2650
1	2514	0.02	3.829	1.07E-07	0.999383638	197.5	2.5	2.5	2.5	2.5	0.09	8.096	6.15E-08	0.9990494	197.5	197.5	2.5	2.5	2.5	0.54	2.062	9.82E-09	0.998729887	1980	1980	1980	1980	1980	1008	20	0.32	3.421	6.16E-07	0.78339177	1980	1980	992	1980	1980	20	20	0.66	0.34	0.3	0.3	0.4	0.4	0.3	-1550
1	2516	0.06	3.729	0.01039801	0.998376774	171	99	12.5	2.5	2.5	0.69	2.507	0.085869516	0.102355915	131.5	162.5	195	168.5	75.5	0.18	4.102	1.680160805	0.733545487	790	664	414	352	429.5	476	117.5	0.71	1.993	2.432379678	0.384460777	429.5	1429.5	476	632.5	1852	1194.5	1914	0.49	0.51	0.45	0.55	0.55	0.6	0.55	-1150
1	2840	0.52	4.496	6.034855516	0.0001	197.5	197.5	99	99	99	0.97	1.996	0.0127	0.0001	197.5	197.5	197.5	197.5	197.5	0.07	2.967	3.42E-08	0.998711697	1980	1980	1980	55.5	20	20	20	0.78	2.005	0.022794771	0.158388169	1980	1980	1980	1980	1980	992	1980	0.63	0.37	0.25	0.45	0.6	0.3	0.3	-1750
1	3463	0.97	3.057	0.0127	0.0001	197.5	197.5	197.5	197.5	197.5	0.76	2.918	0.033784404	0.082130488	197.5	197.5	197.5	99	197.5	0.98	2.681	0.01010101	0.0001	1980	1980	1980	1980	1980	1980	1980	0.98	2.521	0.01010101	0.0001	1980	1980	1980	1980	1980	1980	1980	0.58	0.42	0.5	0.45	0.3	0.4	0.45	-1050
1	3706	0.02	2.246	2.68E-06	0.999357528	197.5	24.5	2.5	2.5	2.5	0.01	2.425	3.24E-05	0.999208006	174.5	2.5	2.5	2.5	2.5	0.34	2.331	1.01612385	0.0001	992	1980	1980	1980	1980	20	20	0.54	2.202	6.46E-09	0.998949634	1980	1980	1980	1980	1980	992	20	0.07	0.93	0.85	0.8	1.05	1.05	1.05	1800
1	4061	0.58	1.879	0.348911539	0.04512423	83	186.5	83	183	42.5	0.46	3.032	0.919859327	0.035085541	87.5	101	111	113.5	62.5	0.63	1.71	0.652501549	0.000204677	1852	555.5	1086	1226	1132.5	1398	1274	0.69	2.567	0.725588913	0.0500413	1492	992	1742	444.5	1258	1258	1980	0.35	0.65	0.65	0.65	0.6	0.75	0.75	1700
1	4292	0.03	3.036	0.000428127	0.991408087	175.5	17	13.5	2.5	2.5	0.01	3.339	79	0.0001	2.5	2.5	2.5	2.5	2.5	0.15	2.643	0.117640609	0.90922024	1980	1367.5	774	367.5	24	508	20	0.02	5.262	0.118906513	0.998041306	1805.5	774	102	20	20	20	20	0.75	0.25	0.35	0.25	0.25	0.25	0.2	-2800
1	4456	0.17	5.993	3.517490378	0.044623658	41	49	24.5	24.5	49	0.04	4.568	1.928501957	0.764612723	39	19.5	24.5	2.5	2.5	0.15	3.138	2.77E-07	0.984693126	1980	1980	1980	1980	20	20	20	0.3	3.045	1.33E-08	0.999652857	1980	1980	1980	1980	1508	20	20	0.61	0.39	0.35	0.3	0.6	0.2	0.55	-3100
1	5251	0.09	5.532	12.40333764	0.011672508	2.5	2.5	101	2.5	2.5	0.01	2.571	0.002814143	0.997592655	101	2.5	2.5	2.5	2.5	0.07	2.352	9.00E-06	0.986803142	1980	1980	1980	20	20	20	20	0.43	2.426	0.107619206	0.452692927	1980	1980	1980	1008	20	1008	1008	0.06	0.94	0.7	1.05	1.05	1.05	1.05	3100
1	5305	0.96	4.111	92.5	0.992084286	99	193.5	193.5	197	197	0.96	3.961	0.148	0.984509003	187.5	193.5	197	197.5	197.5	0.83	3.136	0.070409562	0.057361485	1980	1980	1898	1976	992	1758	1944.5	0.97	2.671	0.019663499	0.012580555	1980	1944.5	1944.5	1980	1976	1944.5	1980	0	1	1	1.05	1.05	1.05	1.05	2700
1	5441	0.02	5.036	1.07E-07	0.999383638	197.5	2.5	2.5	2.5	2.5	0.02	3.693	1.07E-07	0.999383638	197.5	2.5	2.5	2.5	2.5	0.34	5.417	3.07E-07	0.98214729	1980	1980	1980	1980	1980	20	20	0.72	2.679	0.010101344	0.0001	1980	1980	1980	1980	1980	1882.5	20	0.43	0.57	0.35	0.35	0.8	0.65	0.8	-4650
1	5553	0.01	2.861	79	0.0001	2.5	2.5	2.5	2.5	2.5	0.01	3.393	79	0.0001	2.5	2.5	2.5	2.5	2.5	0.01	3.298	99	0.0001	20	20	20	20	20	20	20	0.01	2.6	99	0.0001	20	20	20	20	20	20	20	1	0	0	0	0	0	0	-2250
1	5970	0.09	4.646	0.425547095	0.649549449	99	49	74.5	2.5	2.5	0.66	2.854	5.685406429	0.516197256	67	68.5	67	171	133	0.52	3.574	0.794173375	0.016069264	742	1648	664	1336	929.5	1336	664	0.47	2.65	1.48407059	0.028374664	1336	664	336	664	1336	664	1336	0.67	0.33	0.15	0.1	0.45	0.5	0.45	-3100
1	6805	0.8	4.329	1.42E-08	0.983019633	195	197.5	193.5	197.5	99	0.97	2.75	0.0115	0.427723591	197.5	197.5	197.5	197.5	197	0.49	3.467	0.033366338	0.611407965	1980	1980	1980	1914	1040	476	1258	0.81	3.533	0.003618296	0.716672467	1980	1929.5	1980	1960	1570.5	1852	1194.5	0.62	0.38	0.35	0.8	0.55	0.2	0	-2700
1	6838	0.46	5.1	3.08E-06	0.988046391	197.5	187.5	174.5	101	25.5	0.63	3.589	0.022197256	0.665296064	197.5	193.5	99	151	101	0.39	3.129	0.122315198	0.799520798	1980	1882.5	1008	1070.5	1008	944.5	117.5	0.29	2.857	0.707245702	0.589290005	992	992	1008	1008	1008	492	194.5	0.42	0.58	0.45	0.85	0.6	0.5	0.6	-250
1	6882	0.31	7.539	0.03320878	0.955590137	186.5	139	99	49	47	0.3	3.682	0.185876195	0.859709804	149	99	99	49	49	0.17	5.219	0.262793587	0.841285625	1980	992	602	398	352	398	117.5	0.14	4.202	0.032268257	0.92554415	1980	1867.5	492	476	242	242	117.5	0.285	0.215	0.2	0.15	0.25	0.25	0.2	2100
1	6886	0.12	3.871	0.021906676	0.924983636	197	99	67	12.5	2.5	0.05	2.764	0.000560251	0.975809234	187.5	49	24.5	2.5	2.5	0.78	3.345	0.015240153	0.976838947	1976	1914	1882.5	1898	1758	1508	1367.5	0.69	2.65	0.01010141	0.0001	1980	1944.5	1944.5	1944.5	1882.5	1508	492	0.58	0.42	0.55	0.55	0.3	0.4	0.4	-3000
1	7117	0.36	7.211	0.003444587	0.971197087	193.5	181.5	95	89	19.5	0.54	3.593	0.048872565	0.899814041	187.5	168.5	112.5	105	101	0.54	4.883	0.213318089	0.767237379	1882.5	1664	1290	1102	1070.5	1070.5	1008	0.6	2.498	0.012145619	0.0001	1976	1882.5	1508	1274	1508	1132.5	1008	0.67	0.33	0.2	0.25	0.25	0.45	0.55	1800
1	7486	0.53	2.732	6.513478052	0.360553919	53	21	145	130.5	83	0.31	2.043	0.184740302	0.354517021	187.5	49	12.5	62.5	87.5	0.45	2.936	0.510911275	0.027300665	1960	382.5	1805.5	460	1774	55.5	1602	0.71	1.921	1.765799366	0.266275784	992	1367.5	70.5	898	1476	1367.5	1929.5	0.7	0.3	0.35	0.35	0	0.25	0.55	-800
1	7510	0.23	5.95	0.077456519	0.899465473	143.5	137.5	36.5	49	30.5	0.34	5.886	0.024998564	0.979324804	195	147	86.5	69.5	43.5	0.28	4.374	0.084024304	0.881016389	1980	1980	1242	694.5	492	460	476	0.23	4.402	0.030943886	0.979099507	1980	1980	1508	992	492	305.5	242	0.64	0.36	0.45	0.45	0	0.7	0.3	-1450
1	8033	0.16	3.754	0.172357889	0.5084067	99	139	112.5	7.5	5	0.56	1.868	0.245731744	0.035712173	143.5	197	112.5	43.5	189	0.64	3.16	0.378528626	0.044212345	1570.5	1929.5	398	1710	460	1944.5	898	0.42	2.138	1.464238664	0.029886946	852	382.5	1460	1805.5	117.5	476	1710	0.54	0.46	0.45	0.55	0.55	0.4	0.45	1450
1	8229	0.01	5.5	41.07605311	0.108426359	2.5	6.5	2.5	2.5	2.5	0.01	3.918	79	0.0001	2.5	2.5	2.5	2.5	2.5	0.15	3.067	2.77E-07	0.984693126	1980	1980	1980	1980	20	20	20	0.34	3.224	3.07E-07	0.98214729	1980	1980	1980	1980	1980	20	20	0.29	0.71	0.6	0.8	0.75	0.55	1	350
1	8375	0.08	5.379	1.70E-07	0.99947383	197	187.5	3	3	2.5	0.13	4.186	0.28100633	0.265548046	149	12.5	151	2.5	2.5	0.74	4.071	2.77E-08	0.990207997	1980	1980	1980	1980	1882.5	1758	492	0.83	3.443	0.003272661	0.839497311	1980	1980	1980	1980	1980	1508	1508	0.7	0.3	0.2	0.3	0.2	0.45	0.35	-2400
1	8681	0.67	3.321	0.221021422	0.060536751	171	89	180.5	168.5	85	0.23	4.782	0.735006557	0.086108468	24.5	193.5	18.5	49	24.5	0.04	5.686	0.010105159	0.988309545	1980	55.5	102	102	70.5	55.5	86	0.04	8.157	3.433589279	0.91411843	492	226	117.5	117.5	102	55.5	55.5	0.11	0.89	0.45	1.05	1.05	1.05	1.05	1900
1	8882	0.01	3.704	79	0.0001	2.5	2.5	2.5	2.5	2.5	0.01	3.318	79	0.0001	2.5	2.5	2.5	2.5	2.5	0.01	2.976	11.68262107	0.160652391	20	382.5	20	20	20	20	20	0.01	3.662	99	0.0001	20	20	20	20	20	20	20	0.37	0.63	0.45	0.6	0.6	0.75	0.85	1050
1	8932	0.09	3.693	0.253635691	0.890590033	101	37.5	18.5	7.5	25.5	0.02	3.018	7.575624631	0.82134415	12.5	12.5	6.5	2.5	2.5	0.09	2.443	1.539935224	0.110441033	20	976	1398	1070.5	24	24	70.5	0.06	2.369	1.117530826	0.67770965	944.5	20	24	20	508	20	20	0.65	0.35	0.3	0.7	0.25	0.25	0.3	-150
1	9256	0.31	4.343	0.016138095	0.970246325	193.5	153	99	49	43.5	0.55	4.079	5.374086502	0.0001	197.5	197.5	127	99	101	0.4	3.279	0.004125426	0.921497036	1980	1980	1980	1980	992	492	492	0.45	3.081	0.014670831	0.94213811	1980	1980	1960	1758	992	805.5	492	0.75	0.25	0.35	0.3	0.15	0.25	0.25	-650
1	9284	0.89	8.586	0.080828198	0.011672551	197.5	197.5	99	197.5	197.5	0.97	2.729	0.0127	0.0001	197.5	197.5	197.5	197.5	197.5	0.21	3.15	0.018275146	0.876895611	1944.5	1805.5	1944.5	774	1132.5	20	20	0.19	4.067	0.039501868	0.786780074	1980	1980	1602	164	1024	20	194.5	0.33	0.67	0.3	0.55	1.05	0.7	0.9	-1350
1	9336	0.02	2.564	13.09933811	0.075564585	2.5	24.5	7.5	2.5	2.5	0.12	2.55	20.65175013	0.038464111	12.5	3	11	51	2.5	0.37	2.502	1.381836616	0.032366489	492	882.5	1008	867.5	1008	882.5	258	0.47	2.417	0.538793381	0.064129088	1976	117.5	1758	117.5	1820.5	882.5	508	0.52	0.48	0.4	0.7	0.4	0.35	0.6	-5050
1	9382	0.31	7.525	0.115990738	0.648957499	151	124.5	18.5	101	24.5	0.41	1.896	1.777482782	0.002965254	141	23	30.5	53	156.5	0.02	2.083	0.695396564	0.858133344	992	1040	55.5	20	20	20	20	0.07	2.048	0.245698242	0.863223939	1820.5	992	882.5	898	20	20	20	0.6	0.4	0.5	0.4	0.25	0.35	0.55	-1600
1	9734	0.75	3.95	0.081264776	0.045628834	179	197.5	179	99	197.5	0.82	4.332	0.002573993	0.985431759	197.5	197.5	179	174.5	149	0.48	3.579	0.030124361	0.512701169	1980	1980	1980	1742	1444.5	148	1382.5	0.56	2.821	0.058124994	0.765591723	1980	1980	1960	1492	929.5	1102	1008	0.59	0.41	0.5	0.35	0.4	0.55	0.35	-3550
1	9916	0.01	9.739	79	0.0001	2.5	2.5	2.5	2.5	2.5	0.02	9.021	0.029447898	0.997933224	101	13.5	2.5	2.5	2.5	0.52	13.212	0.192940583	0.124097658	1617.5	1980	1836	460	1867.5	226	1679.5	0.42	6.731	0.161639891	0.305504891	1980	820.5	1444.5	1726	1742	194.5	805.5	0.67	0.33	0.35	0.35	0.25	0.4	0.35	-2300
1	9977	0.07	6.75	1.373050827	0.870160758	51	37.5	30.5	12.5	3	0.13	6.057	0.765807131	0.773319001	81.5	33	25.5	39	7.5	0.16	5.436	0.576708683	0.573738051	898	1414	617.5	1226	444.5	194.5	20	0.14	5.762	1.197131082	0.909629192	820.5	805.5	694.5	492	242	290	132.5	0.76	0.24	0.4	0.25	0.05	0.25	0.3	-5400
2	528	0.76	4.164	0.064612545	0.866350414	189	169.5	157.5	156.5	151	0.89	3.189	0.013175186	0.88303362	195	195	187.5	180.5	180.5	0.89	3.226	0.037028709	0.184111267	1980	1929.5	1976	1898	1508	1944.5	1758	0.95	2.921	0.006905681	0.9317846	1980	1980	1976	1976	1929.5	1898	1882.5	0.69	0.31	0.25	0.35	0.55	0.1	0.3	-1500
2	724	0.58	4.625	5.322695264	0.0001	197.5	197.5	192.5	12.5	197.5	0.89	2.193	0.61	0.693435396	153	167	195	171	193.5	0.41	2.426	0.512021409	0.079790043	1429.5	1320.5	929.5	1852	117.5	540	1476	0.63	2.129	1.121058812	0.068386683	352	1444.5	1852	1164	305.5	1648	1367.5	0.8	0.2	0.35	0.2	0.15	0.3	0.05	-3850
2	1371	0.5	2.889	0.017627117	0.6022037	197	189	49	149	49	0.38	2.982	0.039145455	0.666297744	186.5	121	162.5	62.5	49	0.38	19.471	0.027800059	0.580923025	1742	1980	1914	898	1882.5	20	694.5	0.16	5.421	0.009925324	0.926062636	1980	1980	1305.5	1492	242	117.5	55.5	0.52	0.48	0.45	0.55	0.45	0.55	0.5	-2300
2	2302	0.82	8.389	82.7	0.486156068	99	193.5	193.5	149	175.5	0.92	5.261	0.149	0.154927115	175.5	197	197.5	185	187.5	0.95	7.719	3.77E-08	0.876528167	1980	1980	1976	1944.5	1976	1976	1758	0.88	4.521	0.016194014	0.543416588	1980	1980	1929.5	1980	1617.5	1882.5	1602	0.3	0.7	0.7	0.75	0.55	0.7	0.95	-2950
2	2638	0.2	3.725	0.007220977	0.980190419	197.5	149	51	49	2.5	0.23	4.05	2.33E-08	0.9609887	197.5	175.5	159	19.5	2.5	0.96	3.931	0.008250095	0.765765113	1980	1980	1944.5	1960	1960	1944.5	1882.5	0.08	3.298	0.009589407	0.995661499	1980	1980	1194.5	508	20	20	20	0.73	0.27	0.1	0.3	0.25	0.45	0.25	-2700
2	3515	0.51	2.086	2.931393092	0.120896797	62.5	111	15	119.5	127	0.01	2.175	79	0.0001	2.5	2.5	2.5	2.5	2.5	0.24	1.883	1.25	0.357278258	617.5	882.5	929.5	586	914	414	102	0.01	1.871	99	0.0001	20	20	20	20	20	20	20	0.14	0.193333333	0.15	0	0.35	0.35	0.15	-3400
2	4912	0.54	4.957	0.255472128	0.099131985	99	193.5	151	92.5	99	0.35	2.357	0.203939516	0.227001785	73	197.5	53	113.5	3	0.42	2.4	0.220510386	0.350239517	790	1980	1758	992	882.5	1132.5	86	0.34	2.24	0.245879855	0.483438398	1694.5	1882.5	694.5	210	305.5	1258	102	0.66	0.34	0.4	0.4	0.4	0.35	0.2	-1700
2	5306	0.43	3.561	0.086626733	0.638643456	197.5	124.5	49	106.5	74.5	0.35	3.454	0.010781375	0.993671057	197.5	162.5	97	74.5	35	0.39	2.805	0.199666148	0.495134408	1980	992	992	1758	960	976	24	0.36	2.595	1.66E-08	0.959515469	1980	1980	1960	1586	1976	179.5	55.5	0.54	0.46	0.4	0.45	0.5	0.5	0.5	1650
2	5341	0.31	3.568	0.013458342	0.977700975	187.5	162.5	93.5	49	43.5	0.53	2.725	0.227261043	0.117142042	186.5	49	177	125.5	68.5	0.32	2.983	2.79E-05	0.974658991	1980	1976	1742	1742	1524	179.5	55.5	0.51	2.624	0.067476865	0.290758347	1898	1980	1944.5	1944.5	976	305.5	1758	0.51	0.49	0.45	0.5	0.5	0.5	0.5	300
2	6107	0.17	2.257	14.41911012	0.031757486	5	25.5	2.5	75.5	2.5	0.01	2.111	79	0.0001	2.5	2.5	2.5	2.5	2.5	0.01	2.443	99	0.0001	20	20	20	20	20	20	20	0.07	1.976	0.001086623	0.885819093	1508	1570.5	1508	274	40	20	20	0.8	0.2	0	0	0	0.35	0.7	-7100
2	6196	0.21	2.85	5.61835E+11	0.996465899	2.5	5	2.5	2.5	119.5	0.22	2.789	1251.538344	0.547259253	12.5	13.5	57.5	2.5	101	0.28	2.667	0.113369819	0.611413773	1758	1820.5	1242	1540	492	20	1008	0.41	2.907	0.388072237	0.15967928	1555.5	992	1758	1540	210	617.5	1305.5	0.69	0.31	0.35	0.45	0.2	0.25	0.45	100
2	6425	0.63	3.175	2164807693	0.760347601	42.5	43.5	27	145	173	0.41	2.939	0.286500686	0.277413397	139	105	13.5	143.5	35	0.25	2.036	0.854374106	0.190805505	1460	305.5	898	1382.5	305.5	258	710	0.52	3.129	0.726650856	0.051550245	1524	774	726	1352	602	1617.5	508	0.23	0.77	0.95	0.75	0.5	0.9	0.9	350
2	7472	0.87	2.954	0.387463567	0.058515726	189	97	197	187.5	175.5	0.58	2.757	0.000132798	0.626109881	171	149	161	153	49	0.72	2.79	6.26E-08	0.897021635	1960	1867.5	1898	1882.5	1898	1944.5	55.5	0.1	2.574	2.56E-06	0.994230808	1960	1882.5	1852	242	117.5	55.5	20	0.68	0.32	0.45	0.4	0.55	0.3	0.05	-1500
2	7479	0.52	2.2	4.332756327	0.159196532	27	141	13.5	115	133	0.29	3.546	0.15099684	0.495846384	118.5	167	23	51	65	0.41	1.969	0.902930057	0.048815414	679.5	992	1476	992	1210	632.5	710	0.8	2.238	1.149679715	0.770271118	805.5	1148	1602	1382.5	1648	1476	1960	0.5	0.5	0.55	0.55	0.5	0.5	0.55	150
2	7537	0.56	2.807	0.420196043	0.193041047	156.5	99	99	119.5	119.5	0.41	2.314	14.87117849	0.300878614	11	2.5	174.5	68.5	80.5	0.57	1.867	0.220001601	0.107478496	1976	1414	1664	1867.5	148	1132.5	1664	0.48	2.36	1.737613539	0.045111829	726	1632.5	540	86	1070.5	492	1976	0.063333333	0.27	0.15	0.1	0.25	0.25	0.2	1450
2	7764	0.4	4.432	1.88E-08	0.5700092	187.5	99	193.5	99	2.5	0.17	2.318	0.001973576	0.808390217	141	177	36.5	7.5	35	0.01	3.014	0.010101083	0.999392615	1980	20	20	20	20	20	20	0.42	2.238	1.383345144	0.00874101	1179.5	336	1070.5	679.5	1444.5	305.5	1274	0.62	0.38	0.35	0.4	0.45	0.25	0.55	-1950
2	7913	0.48	4.382	0.063349599	0.593965741	151	197	97	80.5	99	0.2	4.054	0.073259688	0.752268442	187.5	77	101	24.5	24.5	0.64	3.052	0.007962367	0.297112673	1980	992	1980	1980	1980	929.5	1008	0.37	3.843	0.010100972	0.0001	1980	1980	1980	1980	1980	117.5	55.5	0.64	0.36	0.35	0.5	0.5	0.15	0.45	-2400
2	8611	0.46	3.068	1.048796973	0.01976246	99	99	73	99	99	0.65	3.582	0.265202646	0.028553515	197.5	123	99	99	195	0.46	2.945	1.039810588	0.142129984	992	882.5	929.5	992	992	992	742	0.59	3.224	0.400138701	0.122919157	1242	1980	992	1242	992	1242	1242	0.54	0.46	0.45	0.45	0.45	0.5	0.5	250
2	9002	0.17	9.8	0.029063392	0.984797242	179	113.5	43.5	24.5	23	0.19	7.689	0.088275519	0.864239297	173	69.5	49	49	12.5	0.22	8.845	0.002818604	0.976321032	1980	1980	1980	1305.5	1008	40	20	0.18	6.686	5.41E-05	0.999485144	1980	1980	1980	1570.5	444.5	24	40	0.14	0.86	0.4	0.95	1.05	1.05	1.05	3050
2	9158	0.43	1.654	8.11229369	0.200545306	67	3	177	35	133	0.76	1.764	209.915112	0.848121265	2.5	69.5	197	159	151	0.22	1.66	0.233224225	0.589264175	1508	1492	586	102	210	336	805.5	0.64	1.51	0.845327406	0.028512268	1055.5	398	1758	1664	1305.5	1540	742	0.01	0.99	0.95	1.05	1.05	1.05	1.05	1900
2	9231	0.07	6.107	1.07E-06	0.795964921	197.5	12.5	75.5	2.5	2.5	0.11	4.254	0.248818266	0.260911954	49	197.5	37.5	2.5	2.5	0.15	3.264	2.77E-07	0.984693126	1980	1980	1980	1980	20	20	20	0.15	2.974	2.77E-07	0.984693126	1980	1980	1980	1980	20	20	20	0.49	0.51	0.45	0.45	0.5	0.55	0.65	-1000
2	9240	0.18	5.9	0.021297842	0.912949096	197	99	24.5	49	12.5	0.22	4.618	0.080408855	0.676290783	197.5	49	49	49	36.5	0.04	4.598	0.002418695	0.99404374	1944.5	1805.5	102	148	55.5	20	24	0.05	4.531	0.006708618	0.982644061	1774	1694.5	86	117.5	55.5	55.5	55.5	0.65	0.35	0.45	0.65	0.6	0.1	0.1	150
3	45	0.96	6.161	0.0141	0.056688247	197.5	195	197.5	197.5	195	0.97	2.861	355.347261	0.997592655	99	197.5	197.5	197.5	197.5	0.98	3.229	0.01010101	0.0001	1980	1980	1980	1980	1980	1980	1980	0.98	2.824	0.020059194	0.178880048	1980	1929.5	1980	1980	1980	1980	1980	0.84	0.16	0.25	0.3	0.1	0.15	0.05	650
3	472	0.32	4.264	0.002038966	0.95355013	179	193.5	99	49	39	0.51	3.257	0.036930602	0.937303495	175.5	177	119.5	97	87.5	0.93	2.617	0.098395291	0.098279516	1882.5	1758	1882.5	1758	1882.5	1882.5	1882.5	0.93	2.464	0.327086019	0.6126431	1382.5	1882.5	1758	1882.5	1882.5	1882.5	1882.5	0.7	0.3	0.3	0.6	0.4	0.25	0	-1550
3	816	0.02	6.207	0.017046435	0.998090597	119.5	17	3	3	2.5	0.04	3.764	4.036629503	0.202336629	12.5	49	6.5	5	2.5	0.61	3.688	0.002461996	0.787412671	1980	1960	1980	1980	1980	742	992	0.31	3	0.020487826	0.929956641	1980	1980	1980	992	1008	492	102	0.48	0.52	0.55	0.65	0.4	0.55	0.5	-1150
3	935	0.91	6.686	0.01097706	0.802869542	197	189	189	189	177	0.93	6.1	0.009958271	0.847177549	197	197	189	189	187.5	0.96	5.005	0.004026884	0.892396226	1980	1980	1980	1980	1944.5	1944.5	1882.5	0.7	2.124	0.010101495	0.0001	1980	1980	1929.5	1898	1898	1882.5	20	0.25	0.75	0.85	1	1.05	0.75	0.25	150
3	1131	0.32	4.511	0.016734457	0.839423672	197.5	151	49	101	7.5	0.73	1.696	3.039640194	0.397966861	69.5	103	139	197	106.5	0.47	2.805	0.127176523	0.722655518	1960	1898	1290	976	898	1274	290	0.52	1.774	0.663508287	0.008514825	1305.5	1274	1790	632.5	132.5	1086	1694.5	0.73	0.27	0.4	0.2	0.15	0.2	0.4	-5150
3	1162	0.05	5.796	0.008022959	0.991081536	168.5	101	2.5	2.5	2.5	0.07	3.982	1.287068567	0.742486974	49	24.5	2.5	25.5	2.5	0.03	4.4	2.785012928	0.743775356	555.5	242	444.5	117.5	20	20	20	0.04	4.017	2.309417981	0.321141195	460	382.5	1008	117.5	40	20	20	0.56	0.44	0.35	0.45	0.45	0.45	0.55	-1250
3	2114	0.08	3.889	0.000528107	0.985192059	175.5	151	12.5	2.5	2.5	0.19	8.029	0.0356	0.627122155	189	99	151	6.5	12.5	0.98	2.448	0.01010101	0.0001	1980	1980	1980	1980	1980	1980	1980	0.98	3.612	0.01010101	0.0001	1980	1980	1980	1980	1980	1980	1980	0.68	0.32	0.2	0.35	0.45	0.4	0.25	-1950
3	2137	0.48	4.271	0.222559749	0.341232543	193.5	74.5	92.5	101	99	0.43	2.425	0.283838848	0.171650609	197.5	13.5	89	133	45	0.48	2.336	0.116768324	0.577464858	1980	1960	1164	1164	1632.5	492	1008	0.51	2.324	0.404515888	0.136067736	1742	1980	492	117.5	1508	992	1008	0.6	0.4	0.3	0.4	0.55	0.45	0.4	1300
3	2461	0.95	6.525	0.021953682	0.056574038	197.5	193.5	193.5	191	197	0.52	10.025	6.034855516	0.0001	197.5	197.5	99	99	99	0.75	8.443	0.000326345	0.22669211	1980	992	1980	1980	1980	1492	992	0.45	4.652	0.010101384	0.0001	1980	1980	1980	1980	1980	242	492	0.61	0.39	0.45	0.35	0	0.15	1.05	-3400
3	2589	0.46	2.382	0.161031179	0.261027902	161	106.5	30.5	181.5	9	0.12	3.482	2.957633584	0.019058017	49	11	103	2.5	19.5	0.01	2.526	17.06409083	0.164408045	20	258	20	20	20	20	20	0.18	4.902	0.000937686	0.894377844	1867.5	1882.5	102	102	102	632.5	86	0	1	1	1.05	1.05	1.05	1.05	2350
3	3247	0.01	3.839	4.423556404	0.836808425	12.5	2.5	2.5	2.5	2.5	0.01	3.182	79	0.0001	2.5	2.5	2.5	2.5	2.5	0.15	2.481	2.77E-07	0.984693126	1980	1980	1980	1980	20	20	20	0.15	2.657	2.77E-07	0.984693126	1980	1980	1980	1980	20	20	20	0.16	0.84	0.65	0.75	1	0.85	1.05	2600
3	3272	0.26	7.525	0.001659529	0.993649748	187.5	175.5	99	49	12.5	0.43	4.45	0.007888123	0.970016124	180.5	169.5	124.5	99	36.5	0.19	4.429	0.303413961	0.953742596	1617.5	1242	898	944.5	444.5	242	242	0.45	8.379	0.169947806	0.795189958	1805.5	1805.5	992	1320.5	992	976	492	0.65	0.35	0.5	0.3	0.25	0.35	0.4	-250
3	3926	0.84	7.361	0.179976394	0.01045738	189	149	189	149	197.5	0.22	4.961	0.077205708	0.547433527	101	186.5	45	36.5	23	0.49	5.798	0.851643448	0.071557892	1476	976	492	867.5	992	1117.5	882.5	0.36	4.505	2.454630044	0.009562801	1102	460	492	226	242	944.5	976	0.62	0.38	0.1	0.4	0.55	0.45	0.5	-3850
3	4212	0.5	2.875	0.048638564	0.392658644	197.5	99	112.5	175.5	2.5	0.17	2.832	2.58E-08	0.997586452	197.5	197.5	99	7.5	2.5	0.22	2.369	1.66E-08	0.985044904	1980	1980	1980	1980	242	242	102	0.6	2.571	0.020488122	0.430986346	1867.5	1976	1980	1980	492	1944.5	194.5	0.5	0.5	0.5	0.55	0.55	0.55	0.55	950
3	4335	0.71	2.011	6.020107704	0.41948515	13.5	145	86.5	183	127	0.88	1.879	2.127023706	0.724182243	121	111	147	191	197	0.39	2.571	1.515787713	0.000146073	258	1336	882.5	242	1852	429.5	632.5	0.29	1.902	0.814546666	0.218792691	492	1648	648	1179.5	710	617.5	164	0	1	1	1.05	1.05	1.05	1.05	2550
3	5800	0.16	3.179	0.000305374	0.914659907	197.5	149	11	2.5	51	0.02	3.861	1.07E-07	0.999383638	197.5	2.5	2.5	2.5	2.5	0.1	2.833	1.04E-05	0.756544083	992	1980	1898	492	194.5	20	20	0.09	2.957	4.63E-08	0.995258819	1980	1898	1898	86	117.5	55.5	20	0.5	0.5	0.5	0.55	0.5	0.55	0.55	-1400
3	5905	0.57	1.839	0.412577592	0.064249635	106.5	129	124.5	169.5	42.5	0.35	2.054	1.217756945	0.004483173	119.5	13.5	149	45	80.5	0.44	1.721	1.332083417	0.003978038	632.5	1790	398	320.5	1367.5	382.5	1492	0.39	2.095	0.283689881	0.383452696	1960	1898	24	992	944.5	960	352	0	1	1	1.05	1.05	1.05	1.05	2550
3	5960	0.15	5.2	0.034978819	0.954369386	149	137.5	39	24.5	12.5	0.52	10.2	0.129569166	0.338972108	183	99	174.5	93.5	89	0.1	4.15	5.07E-08	0.998574876	1980	1980	1980	492	55.5	55.5	40	0.2	4.983	2.39E-07	0.946967976	1980	1980	1980	602	86	508	40	0.76	0.24	0.2	0.35	0.05	0.15	0.6	-2200
3	6074	0.12	5.439	4.10E-05	0.916839024	192.5	25.5	12.5	42.5	6.5	0.13	4.296	0.000228	0.9984599	197.5	174.5	33	13.5	7.5	0.51	4.207	6.68E-06	0.997042893	1980	1980	1980	1980	1805.5	914	102	0.4	3.362	0.003886874	0.945767819	1980	1980	1944.5	1929.5	992	758	132.5	0.47	0.53	0.6	0.5	0.35	0.55	0.75	-350
3	6465	0.03	5.543	0.0306	0.981435755	99	12.5	6.5	3	9	0.03	3.582	0.027758833	0.986757141	121	23	12.5	2.5	2.5	0.3	3.331	0.097108513	0.726680565	1980	1980	992	992	117.5	1008	20	0.1	3.226	0.134178059	0.918489266	1980	1492	492	492	492	20	20	0.43	0.57	0.35	0.35	0.6	0.85	0.8	-2550
3	6520	0.67	1.839	2.321456793	0.109329832	137.5	42.5	37.5	163.5	169.5	0.38	2.146	1.488008894	0.00053936	79	113.5	49	45	125.5	0.34	1.436	0.873826889	0.112014064	476	1179.5	1805.5	336	726	960	70.5	0.21	2.543	1.474727311	0.195786199	1008	790	164	242	960	117.5	555.5	0.3	0.7	0.65	0.75	0.75	0.75	0.75	1850
3	6635	0.37	4.261	0.691980304	0.150485385	89	99	36.5	133	17	0.16	3.875	0.478125306	0.213968875	49	156.5	101	12.5	2.5	0.57	3.271	0.360507205	0.073691583	1742	1929.5	898	1290	55.5	1429.5	1540	0.74	2.574	3.064867295	0.049303207	492	1980	1492	1944.5	960	1508	1710	0.51	0.49	0.5	0.5	0.45	0.5	0.65	-1300
3	6752	0.46	4.121	0.012241866	0.658780047	151	156.5	143.5	124.5	19.5	0.55	4.143	0.0302	0.864707294	174.5	179	149	99	99	0.58	3.588	0.0794799	0.900265971	1929.5	1898	1492	1492	1492	992	992	0.92	5.971	0.010692888	0.480382917	1929.5	1980	1980	1805.5	1976	1898	1726	0.57	0.43	0.4	0.55	0.3	0.55	0.45	-2900
3	6797	0.64	2.039	1.07278592	0.057640435	75.5	197.5	197	55	183	0.62	2.468	0.857346448	0.018437591	143.5	79	87.5	141	136.5	0.35	2.238	0.61622776	0.087023431	1508	164	1774	960	1476	164	758	0.57	2.186	0.332603744	0.087630886	1820.5	820.5	694.5	1914	1929.5	1070.5	492	0.58	0.42	0.4	0.35	0.45	0.35	0.6	-1350
3	7036	0.14	3.939	0.032361924	0.892687122	197.5	87.5	69.5	24.5	2.5	0.32	3.218	0.420871703	0.061222122	197.5	24.5	21	6.5	169.5	0.43	2.912	0.781305828	0.059246923	492	1790	1008	1008	20	1758	20	0.06	4.714	0.170602531	0.630655954	929.5	1758	1398	24	20	20	24	0.62	0.38	0.15	0.45	0.4	0.55	0.35	-500
3	7390	0.7	4.004	1.70E-08	0.813190482	197.5	149	197.5	197.5	49	0.9	2.861	0.062309289	0.010320408	192.5	177	197.5	177	187.5	0.44	4.005	0.081182395	0.539851921	1980	1980	1555.5	1758	117.5	1070.5	758	0.6	2.733	0.205374942	0.147634617	1980	992	1882.5	1508	1508	758	1508	0.45	0.55	0.55	0.5	0.75	0.7	0.4	-100
3	7496	0.93	3.625	0.033150563	0.030665856	197.5	197.5	162.5	195	195	0.9	2.125	1.35E-08	0.951150988	193.5	197.5	197	197.5	159	0.88	4.26	0.023689682	0.258769911	1980	1980	1980	1960	1774	1617.5	1944.5	0.85	1.993	0.04421772	0.373414369	1980	1980	1980	1524	1602	1898	1508	0.57	0.43	0.1	0.65	0.55	0.25	0.65	-200
3	7654	0.33	10.393	5.252578736	0.339450512	18.5	71	93.5	56.5	71	0.22	11.35	0.405752711	0.744834659	97	97	47	65	6.5	0.38	5.56	1.907627236	0.00318006	540	1305.5	305.5	508	648	867.5	820.5	0.53	7.386	98.40521094	0.0001	20	1710	1980	1117.5	40	1980	290	0.65	0.35	0.45	0.35	0.3	0.4	0.3	-2400
3	8239	0.9	3.475	0.015142077	0.757754245	197	186.5	187.5	187.5	175.5	0.94	4.621	0.057705011	0.002515746	197	175.5	193.5	197	187.5	0.8	3.536	0.003998175	0.92856571	1980	1980	1976	1882.5	1944.5	1508	1382.5	0.73	3.186	0.006268444	0.964609848	1980	1980	1898	1758	1758	1508	1008	0.13	0.87	0.75	1.05	1.05	0.75	0.95	650
3	8552	0.15	6.354	0.004742486	0.999272183	187.5	151	49	24.5	3	0.24	4.275	3.081632653	0.0001	49	49	49	49	49	0.76	4.555	2.57E-08	0.941522591	1980	1980	1980	1980	1980	1980	242	0.4	3.745	0.010101488	0.0001	1980	1980	1980	1980	1980	242	117.5	0.6	0.4	0.4	0.7	0.45	0.2	0.35	-2700
3	8658	0.03	3.114	0.165878134	0.985085801	99	49	2.5	2.5	2.5	0.34	4.361	1.8057E+12	0.701134083	49	24.5	49	2.5	175.5	0.01	4.629	80.21478199	0.030413109	20	20	40	20	20	20	20	0.01	2.969	99	0.0001	20	20	20	20	20	20	20	0.55	0.45	0.65	0.4	0.5	0.15	0.6	-850
3	8780	0.9	4.1	0.013122248	0.501810482	197.5	197	189	177	187.5	0.97	5.429	0.012658228	0.0001	197.5	197.5	197.5	197.5	197.5	0.85	2.252	0.024875593	0.451490992	1944.5	1980	1882.5	1980	1492	1882.5	1508	0.94	3.726	0.014520408	0.879589603	1980	1980	1944.5	1944.5	1898	1898	1882.5	0.22	0.78	0.8	0.8	0.55	1	0.95	1200
3	8858	0.26	3.089	0.001069715	0.542880157	197.5	99	2.5	24.5	101	0.11	3.546	0.003253871	0.891847101	156.5	21	24.5	24.5	19.5	0.03	2.895	0.148448133	0.995775996	1805.5	1008	258	20	20	20	20	0.14	2.888	0.02355775	0.691881552	1980	1117.5	55.5	55.5	1040	86	24	0.65	0.35	0.3	0.45	0.2	0.3	0.5	500
3	9058	0.88	3.029	1.09E-08	0.990874476	197.5	197.5	197.5	197.5	143.5	0.5	2.343	1.91211731	0.045025323	25.5	123	175.5	117	45	0.4	1.912	1.473939582	0.00494916	976	117.5	944.5	1476	1117.5	570.5	742	0.77	1.686	4.326670836	0.705397381	398	508	1336	460	1570.5	1632.5	1929.5	0.34	0.66	0.5	0.7	0.95	0.65	0.6	-300
3	9591	0.35	4.961	0.029671583	0.818168013	175.5	175.5	74.5	49	75.5	0.2	3.107	2.358626546	0.003052926	49	24.5	151	27	12.5	0.01	2.652	99	0.0001	20	20	20	20	20	20	20	0.29	3.202	4.99901412	0.061422585	274	414	852	117.5	24	1008	492	0.57	0.43	0.4	0.5	0.65	0.35	0.4	200
4	77	0.06	5.207	0.012892523	0.970146137	151	37.5	19.5	5	11	0.04	2.782	0.068298816	0.964646586	83	12.5	3	12.5	3	0.04	3.452	1.452748369	0.694620811	820.5	102	210	242	194.5	20	20	0.01	2.245	47.88803928	0.186325853	20	55.5	55.5	20	24	20	20	0.46	0.54	0.2	0.55	0.75	0.7	0.6	-2350
4	216	0.05	7.493	1.823620371	0.150442492	15	101	2.5	2.5	2.5	0.01	4.975	15.92073443	0.734191335	7.5	2.5	2.5	2.5	2.5	0.04	5.529	0.984132869	0.914149798	1008	20	24	20	258	20	40	0.01	4.807	90.30929704	0.38214354	24	20	20	20	20	20	20	0.56	0.44	0.5	0.4	0.4	0.45	0.45	-2450
4	1494	0.15	4.357	0.011801179	0.775842253	151	37.5	2.5	24.5	49	0.13	2.404	0.370427115	0.930091796	99	62.5	24.5	37.5	2.5	0.07	2.495	0.815058384	0.657252002	898	805.5	1194.5	508	132.5	20	20	0.25	2.333	4.40360485	0.064987681	679.5	242	226	398	1008	20	1008	0.39	0.61	0.5	0.6	0.7	0.6	0.8	100
4	1860	0.49	3.4	5.299080191	0.0001	197.5	197.5	197.5	99	36.5	0.28	2.896	0.71188133	0.716836179	99	74.5	85	49	49	0.29	2.636	0.016734274	0.94039315	1980	1980	1980	1008	820.5	492	20	0.13	2.438	2.64E-07	0.986820464	1980	1980	1980	476	242	117.5	20	0.54	0.46	0.8	0.65	0.4	0.3	0.2	-1200
4	2045	0.03	2.507	87.59684428	0.094540885	2.5	2.5	2.5	12.5	2.5	0.04	3.589	0.009117024	0.967936453	156.5	37.5	24.5	2.5	3	0.04	5.645	0.940681403	0.671373734	992	602	1008	20	20	20	40	0.31	6.233	1.99E-08	0.41109878	1980	226	1980	1694.5	1882.5	55.5	24	0.62	0.38	0.25	0.35	0.55	0.4	0.45	-2800
4	2707	0.3	2.943	0.160006941	0.531998496	179	85	77	24.5	91	0.45	3.068	0.220777191	0.193891929	197.5	24.5	101	151	24.5	0.36	2.633	0.0101003	0.0001	1980	1980	1980	1980	1976	117.5	40	0.37	5.507	0.01010031	0.0001	1980	1980	1980	1980	1980	132.5	20	0.57	0.43	0.5	0.5	0.45	0.5	0.3	-1600
4	2900	0.18	4.521	5.38E-05	0.955189308	174.5	197.5	35	36.5	2.5	0.05	4.246	0.000107114	0.998021875	197.5	86.5	7.5	2.5	2.5	0.26	3.521	0.000242883	0.926861443	1980	1980	1980	1305.5	258	570.5	70.5	0.49	4.145	0.078203802	0.392207701	1980	992	1980	1980	1194.5	555.5	1008	0.73	0.27	0.15	0.35	0.3	0.3	0.4	-700
4	3147	0.59	1.932	0.951148023	0.0019878	86.5	86.5	161	183	29	0.52	1.739	0.581	0.05949967	123	117	29	149	87.5	0.57	1.929	6.686503788	0.588193854	226	648	382.5	632.5	1524	694.5	1914	0.55	1.555	0.798758196	0.002309587	898	1586	632.5	1242	1570.5	758	1274	0.58	0.42	0.45	0.4	0.45	0.45	0.5	-2700
4	3791	0.01	3.418	64.94183831	0.598173435	3	2.5	2.5	2.5	2.5	0.05	2.339	2.670708295	0.081390838	2.5	101	2.5	2.5	2.5	0.01	1.879	99	0.0001	20	20	20	20	20	20	20	0.01	1.831	99	0.0001	20	20	20	20	20	20	20	0.56	0.44	0.5	0.5	0.45	0.45	0.45	-1200
4	4674	0.27	5.118	0.146153614	0.87652322	151	99	99	49	30.5	0.43	4.589	0.014154207	0.968538901	187.5	175.5	99	99	49	0.51	4.538	0.010101453	0.0001	1980	1980	1980	1980	1508	492	992	0.55	3.817	0.021593755	0.799286391	1980	1980	1980	1980	992	992	882.5	0.72	0.28	0.4	0.35	0.25	0.15	0.3	1500
4	5781	0.19	4.721	0.294173601	0.592898384	99	113.5	101	24.5	12.5	0.12	3.236	0.006977457	0.82826911	151	24.5	36.5	23	19.5	0.13	4.262	0.175392993	0.627458916	1774	992	1117.5	1758	242	24	20	0.17	4.343	1.178657478	0.281667007	492	992	1055.5	492	1008	70.5	55.5	0.5	0.5	0.25	0.5	0.8	0.45	0.6	-1550
4	6495	0.8	3.564	1.36E-08	0.988816526	197.5	197.5	197.5	197.5	99	0.77	2.504	0.046041175	0.246813918	197.5	197.5	99	175.5	151	0.64	3.395	0.045796712	0.57200376	1980	1980	1980	1632.5	1540	867.5	1508	0.76	2.169	0.095219522	0.704019038	1976	1805.5	1758	1508	1524	1508	1508	0.69	0.31	0.2	0.25	0.25	0.3	0.55	-800
4	8025	0.22	6.336	4.199453347	0.0001	197.5	197.5	149	6.5	12.5	0.46	4.004	0.013928753	0.891383985	197.5	187.5	86.5	101	65	0.09	3.645	3.63E-06	0.999238248	1944.5	1980	1882.5	382.5	20	20	20	0.11	3.174	0.028459872	0.966433021	1980	1980	992	398	429.5	20	20	0.41	0.59	0.45	0.5	0.5	0.9	0.75	-600
4	8955	0.52	3.368	0.111350281	0.700798683	174.5	124.5	149	103	87.5	0.59	3.579	1.30E-05	0.798283698	187.5	153	175.5	151	51	0.84	2.983	2.36E-08	0.988105083	1980	1980	1980	1980	1980	1944.5	882.5	0.87	2.593	0.011779134	0.308922817	1980	1980	1980	1980	1976	1508	1882.5	0.55	0.45	0.25	0.35	0.35	0.5	0.9	-2450
4	9211	0.03	4.018	0.013805914	0.998726236	151	43.5	6.5	2.5	2.5	0.05	3.571	0.031294664	0.996338029	149	69.5	5	9	2.5	0.04	3.283	0.049534808	0.990557622	1980	1508	694.5	20	20	20	20	0.09	3.083	0.02871911	0.954481206	1980	1882.5	1102	1008	20	20	20	0.87	0.13	0.15	0.2	0.3	0.05	0	-750
5	108	0.43	2.971	1.064279529	0.000490827	101	121	61	41	149	0.36	2.096	19.12793675	0.254795696	2.5	33	17	125.5	42.5	0.08	1.781	0.411508622	0.403665889	1460	352	1980	758	20	20	20	0.22	2.083	0.335287336	0.388792428	1742	1210	132.5	1524	1382.5	20	20	0.97	0.03	0	0	0.15	0	0	-4450
5	992	0.48	3.825	0.000661118	0.983867784	186.5	197.5	149	99	49	0.86	3.279	0.078120384	0.532050876	187.5	175.5	175.5	175.5	175.5	0.79	2.617	0.093701237	0.177153543	1882.5	1980	1758	1758	1008	1882.5	1508	0.88	3.438	0.099243945	0.10502274	1882.5	1758	1758	1758	1882.5	1758	1758	0.49	0.51	0.55	0.6	0.45	0.55	0.5	-50
5	1350	0.69	2.404	6.028700954	0.0001	197.5	197.5	49	197.5	101	0.2	3.082	0.002781506	0.722147579	180.5	62.5	2.5	30.5	65	0.25	2.24	0.253953473	0.413522388	1980	1742	55.5	1008	414	117.5	1008	0.35	5.557	2.177278203	0.009664247	20	694.5	992	1632.5	242	1008	290	0.6	0.4	0.45	0.5	0.4	0.45	0.35	-2200
5	1410	0.39	2.939	1.600209349	0.005697598	59	153	51	27	145	0.41	3.421	0.003955875	0.701326596	197	168.5	175.5	45	73	0.48	2.579	0.340318878	0.061776926	1742	992	1555.5	1476	1508	24	1758	0.72	2.755	1.013474393	0.0001	992	1882.5	1980	1024	1742	992	1980	0.5	0.5	0.5	0.5	0.4	0.5	0.7	200
5	1535	0.57	2.325	0.567470854	0.011386575	137.5	43.5	156.5	185	30.5	0.49	1.925	0.827314755	0.00152319	130.5	103	143.5	17	180.5	0.39	1.957	0.497547894	0.250511761	1758	586	1602	226	820.5	1194.5	179.5	0.37	1.712	2.264059407	0.024046548	305.5	117.5	1055.5	1758	570.5	929.5	305.5	0.76	0.24	0.45	0.2	0.35	0.15	0.1	-1300
5	1638	0.16	2.961	0.464462537	0.655788525	99	49	12.5	61	2.5	0.08	2.764	5.036187757	0.319391994	23	24.5	23	24.5	3	0.11	3.402	0.023584221	0.834739566	1980	1210	55.5	55.5	758	55.5	24	0.22	2.612	32.44503956	0.166753614	102	55.5	20	55.5	55.5	1008	70.5	0.64	0.36	0.35	0.45	0.3	0.45	0.4	-2700
5	1821	0.33	3.625	0.10539863	0.740419479	145	123	92.5	99	2.5	0.58	2.3	0.078921469	0.595387957	161	175.5	92.5	143.5	86.5	0.26	2.907	0.781408694	0.320429437	992	1258	210	1336	602	632.5	55.5	0.41	2.14	2.184682797	0.102856979	336	852	992	1055.5	226	1008	944.5	0.66	0.34	0.35	0.35	0.3	0.35	0.4	-500
5	1827	0.11	4.379	0.371038695	0.948604513	99	49	23	30.5	6.5	0.05	3.261	0.033351582	0.958983332	143.5	101	2.5	3	3	0.35	3.481	0.170834545	0.629394933	1980	992	1632.5	1179.5	540	1008	20	0.64	4.188	0.428632897	0.00475423	1742	1944.5	555.5	1617.5	102	1444.5	1980	0.6	0.4	0.25	0.2	0.4	0.55	0.7	1350
5	2715	0.08	4.032	0.492413925	0.818749096	87.5	51	51	3	6.5	0.56	3.15	0.822352944	0.002404812	106.5	99	101	151	75.5	0.48	3.148	0.159779959	0.416666602	1976	1960	1524	992	992	492	1508	0.76	2.638	0.090286639	0.710302841	1944.5	1882.5	1758	1508	1508	1508	1508	0.62	0.38	0.15	0.1	0.55	0.65	0.55	-2550
5	3329	0.28	3.921	0.003399941	0.993789224	187.5	174.5	97	49	24.5	0.46	3.439	0.011929209	0.890231846	187.5	151	151	99	49	0.17	3.383	0.022108057	0.999464948	1929.5	1898	1508	1008	492	117.5	55.5	0.25	2.838	0.051598699	0.967522245	1898	1805.5	1508	1008	1008	242	117.5	0.65	0.35	0.3	0.7	0.05	0.4	0.35	-850
5	3708	0.02	5.457	2.92E-05	0.999217123	175.5	2.5	2.5	2.5	2.5	0.03	3.621	8.96E-06	0.999356828	197.5	49	2.5	2.5	2.5	0.24	3.886	0.352932025	0.677596799	1980	929.5	570.5	1040	570.5	540	117.5	0.23	3.402	0.00458126	0.920289439	1980	1980	1944.5	1008	540	70.5	508	0.58	0.42	0.55	0.55	0.4	0.45	0.3	-750
5	5741	0.57	4.557	0.649185191	0.025864896	136.5	86.5	89	145	99	0.66	3.421	0.354184454	0.01036765	99	153	173	187.5	49	0.22	4.129	0.012156374	0.817118105	1980	1367.5	1980	1117.5	476	55.5	492	0.17	4.686	4.35E-06	0.911956478	1980	1742	1976	492	508	55.5	258	0.64	0.36	0.25	0.45	0.3	0.5	0.4	-1350
5	6163	0.78	5.004	27.09556695	0.828644565	6.5	93.5	99	186.5	167	0.31	3.232	0.183955265	0.354372093	113.5	175.5	19.5	43.5	83	0.25	3.943	0.010368448	0.430933827	1867.5	1980	492	460	70.5	24	1492	0.15	2.955	0.703675937	0.401039636	992	1524	55.5	117.5	1008	55.5	102	0.62	0.38	0.2	0.3	0.4	0.45	0.6	-3050
5	6194	0.51	3.671	0.526317575	0.084042749	112.5	106.5	62.5	169.5	39	0.62	2.643	6.671033324	0.429019843	42.5	117	42.5	117	181.5	0.4	2.512	1.965065034	0.012737017	20	117.5	1980	1508	508	1194.5	132.5	0.26	1.983	0.70865003	0.139722524	1367.5	508	1117.5	1742	24	242	882.5	0.5	0.5	0.55	0.7	0.25	0.5	0.65	1300
5	8823	0.01	3.546	79	0.0001	2.5	2.5	2.5	2.5	2.5	0.01	4.443	79	0.0001	2.5	2.5	2.5	2.5	2.5	0.01	3.067	63.81100837	0.433966378	40	20	20	20	20	20	20	0.01	2.838	99	0.0001	20	20	20	20	20	20	20	0.43	0.57	0.45	0.7	0.5	0.75	0.65	-1950
5	8917	0.33	4.032	0.049433425	0.735050507	197.5	99	99	99	2.5	0.22	3.904	0.037807259	0.845796125	197.5	99	99	49	2.5	0.18	3.729	2.251655686	0.060918786	70.5	898	867.5	882.5	117.5	444.5	148	0.2	2.731	0.252378476	0.844258351	1694.5	1555.5	492	492	492	476	70.5	0.58	0.42	0.4	0.5	0.4	0.25	0.6	-2350
5	9368	0.1	4.714	0.004142775	0.73493208	99	3	2.5	43.5	2.5	0.07	4.143	0.258224082	0.904907027	99	30.5	29	6.5	11	0.23	4.424	0.239030739	0.76412835	1980	992	1008	1008	1008	242	70.5	0.11	3.962	0.073472132	0.828908715	1980	1980	492	1117.5	102	102	24	0.59	0.41	0.4	0.45	0.5	0.45	0.35	-700
5	9477	0.1	4.554	0.084340616	0.961043663	149	77	49	12.5	2.5	0.29	3.771	0.040592318	0.89250299	175.5	147	49	49	56.5	0.07	3.312	0.020667776	0.995738167	1882.5	1867.5	898	290	117.5	20	20	0.04	2.96	0.406289293	0.783562067	1008	1508	492	20	20	20	20	0.56	0.44	0.35	0.35	0.65	0.6	0.35	-1650
[truncated: 38 more columns]
